# Supplementary material for: Host and Seasonal Effects on the Abundance of Bean Leaf Beetles (Ootheca spp.) (Coleoptera: Chrysomelidae) in Northern Uganda
Source: Insects. 2022 Sep 18;13(9):848. doi: 10.3390/insects13090848 (PMC9503690; doi:10.3390/insects13090848)
Supplement: Supplementary file 1 [file insects-13-00848-s001.zip]

Archive with 1 entries (1 files):
- insects-1835633-supplementary.pdf
